# Supplementary material for: Ecological divergence of wild birds drives avian influenza spillover and global spread
Source: PLoS Pathog. 2022 May 19;18(5):e1010062. doi: 10.1371/journal.ppat.1010062 (PMC9119557; doi:10.1371/journal.ppat.1010062)
Supplement: S1 Data — (TXT) [file ppat.1010062.s006.txt]

accession	length	host	segment	serotype	country	region	date	name	mutations	age	gender	lineage	vac_strain	fulllength_plus
MN210163	1739	Avian	4 (HA)	H13N2	USA	N	2017/09/11	Influenza A virus (A/Glaucous-Winged Gull/Southcentral Alaska/17MB03606/2017)						c
MN210171	1739	Avian	4 (HA)	H13N2	USA	N	2017/09/11	Influenza A virus (A/Glaucous-Winged Gull/Southcentral Alaska/17MB03625/2017)						c
MN210179	1739	Avian	4 (HA)	H13N2	USA	N	2017/09/11	Influenza A virus (A/Glaucous-Winged Gull/Southcentral Alaska/17MB03638/2017)						c
MN210100	318	Avian	4 (HA)	H13N6	USA	N	2018/07/02	Influenza A virus (A/Glaucous-Winged Gull/Southcentral Alaska/18MB00247/2018)						p
MN210195	1739	Avian	4 (HA)	H13N6	USA	N	2018/06/29	Influenza A virus (A/Glaucous-Winged Gull/Southcentral Alaska/18MB00667/2018)						c
MN210203	1739	Avian	4 (HA)	H13N6	USA	N	2018/06/29	Influenza A virus (A/Glaucous-Winged Gull/Southcentral Alaska/18MB00676/2018)						c
MN210211	1739	Avian	4 (HA)	H13N6	USA	N	2018/06/29	Influenza A virus (A/Glaucous-Winged Gull/Southcentral Alaska/18MB00688/2018)						c
MN210220	1739	Avian	4 (HA)	H13N6	USA	N	2018/06/29	Influenza A virus (A/Glaucous-Winged Gull/Southcentral Alaska/18MB00689/2018)						c
MN210228	1739	Avian	4 (HA)	H13N6	USA	N	2018/06/29	Influenza A virus (A/Glaucous-Winged Gull/Southcentral Alaska/18MB00690/2018)						c
MN210236	1739	Avian	4 (HA)	H13N6	USA	N	2018/07/12	Influenza A virus (A/Glaucous-Winged Gull/Southcentral Alaska/18MB00705/2018)						c
MN210252	1739	Avian	4 (HA)	H13N6	USA	N	2018/08/22	Influenza A virus (A/Glaucous-Winged Gull/Southcentral Alaska/18MB03351/2018)						c
CY213628	1736	Avian	4 (HA)	H13N6	USA	N	2015/08/24	Influenza A virus (A/glaucous-winged gull/Southcentral Alaska/15MB01429/2015(H13N6))						c
CY213620	1738	Avian	4 (HA)	H13N6	USA	N	2015/08/21	Influenza A virus (A/glaucous-winged gull/Southcentral Alaska/15MB01557/2015(H13N6))						c
CY213527	1738	Avian	4 (HA)	H13N6	USA	N	2015/08/25	Influenza A virus (A/glaucous-winged gull/Southcentral Alaska/15MB01610/2015(H13N6))						c
CY213636	1720	Avian	4 (HA)	H13N6	USA	N	2015/08/25	Influenza A virus (A/glaucous-winged gull/Southcentral Alaska/15MB01632/2015(H13N6))						c
CY213535	1720	Avian	4 (HA)	H13N6	USA	N	2015/08/25	Influenza A virus (A/glaucous-winged gull/Southcentral Alaska/15MB01645/2015(H13N6))						c
CY213644	1736	Avian	4 (HA)	mixed,H13	USA	N	2015/08/25	Influenza A virus (A/glaucous-winged gull/Southcentral Alaska/15MB01667/2015(mixed))						c
CY213543	1738	Avian	4 (HA)	H13N6	USA	N	2015/09/01	Influenza A virus (A/glaucous-winged gull/Southcentral Alaska/15MB01693/2015(H13N6))						c
CY213663	1720	Avian	4 (HA)	H13N6	USA	N	2015/09/01	Influenza A virus (A/glaucous-winged gull/Southcentral Alaska/15MB01694/2015(H13N6))						c
CY213687	1736	Avian	4 (HA)	H13N6	USA	N	2015/09/03	Influenza A virus (A/glaucous-winged gull/Southcentral Alaska/15MB01776/2015(H13N6))						c
CY213695	1698	Avian	4 (HA)	H13N8	USA	N	2015/09/14	Influenza A virus (A/glaucous-winged gull/Southcentral Alaska/15MB02016/2015(H13N8))						c
CY213703	1698	Avian	4 (HA)	H13N8	USA	N	2015/09/14	Influenza A virus (A/glaucous-winged gull/Southcentral Alaska/15MB02018/2015(H13N8))						c
CY213503	1736	Avian	4 (HA)	mixed,H13	USA	N	2016/05/06	Influenza A virus (A/sandpiper/Southcentral Alaska/16MB01145/2016(mixed))						c
