# Supplementary material for: Ecological divergence of wild birds drives avian influenza spillover and global spread
Source: PLoS Pathog. 2022 May 19;18(5):e1010062. doi: 10.1371/journal.ppat.1010062 (PMC9119557; doi:10.1371/journal.ppat.1010062)
Supplement: S2 Data — (TXT) [file ppat.1010062.s007.txt]

accession	length	host	segment	serotype	country	region	date	name	mutations	age	gender	lineage	vac_strain	fulllength_plus
MN210187	1730	Avian	4 (HA)	H16N3	USA	N	2017/09/30	Influenza A virus (A/Glaucous-Winged Gull/Southcentral Alaska/17MB03725/2017)						c
MN210244	1730	Avian	4 (HA)	H16N3	USA	N	2018/05/03	Influenza A virus (A/Glaucous-Winged Gull/Southcentral Alaska/18MB02150/2018)						c
MN210308	1731	Avian	4 (HA)	H16N3	USA	N	2018/04/30	Influenza A virus (A/Mew Gull/Southcentral Alaska/18MB01898/2018)						c
CY195671	1730	Avian	4 (HA)	H16N3	USA	N	2012/08/10	Influenza A virus (A/glaucous-winged gull/Southcentral Alaska/12MB01573/2012(H16N3))						c
CY195679	1732	Avian	4 (HA)	H16N3	USA	N	2012/08/10	Influenza A virus (A/glaucous-winged gull/Southcentral Alaska/12MB01577/2012(H16N3))						c
CY195687	1730	Avian	4 (HA)	H16N3	USA	N	2012/08/17	Influenza A virus (A/glaucous-winged gull/Southcentral Alaska/12MB01618/2012(H16N3))						c
CY195695	1730	Avian	4 (HA)	H16N3	USA	N	2012/08/17	Influenza A virus (A/glaucous-winged gull/Southcentral Alaska/12MB01620/2012(H16N3))						c
CY195703	1730	Avian	4 (HA)	H16N3	USA	N	2012/08/30	Influenza A virus (A/glaucous-winged gull/Southcentral Alaska/12MB01812/2012(H16N3))						c
CY195711	1730	Avian	4 (HA)	H16N3	USA	N	2012/08/30	Influenza A virus (A/glaucous-winged gull/Southcentral Alaska/12MB01823/2012(H16N3))						c
CY239288	1731	Avian	4 (HA)	H16N3	USA	N	2013/07/12	Influenza A virus (A/glaucous-winged gull/Southcentral Alaska/13MB01431/2013(H16N3))						c
CY239296	1731	Avian	4 (HA)	H16N3	USA	N	2013/08/07	Influenza A virus (A/glaucous-winged gull/Southcentral Alaska/13MB02410/2013(H16N3))						c
CY213711	1733	Avian	4 (HA)	H16N3	USA	N	2013/08/23	Influenza A virus (A/glaucous-winged gull/Southcentral Alaska/13MB02526/2013(H16N3))						c
CY213719	1731	Avian	4 (HA)	H16N3	USA	N	2013/08/23	Influenza A virus (A/glaucous-winged gull/Southcentral Alaska/13MB02527/2013(H16N3))						c
CY213727	1730	Avian	4 (HA)	H16N3	USA	N	2013/08/30	Influenza A virus (A/glaucous-winged gull/Southcentral Alaska/13MB02558/2013(H16N3))						c
CY213735	1732	Avian	4 (HA)	H16N3	USA	N	2013/08/30	Influenza A virus (A/glaucous-winged gull/Southcentral Alaska/13MB02561/2013(H16N3))						c
CY213743	1730	Avian	4 (HA)	H16N3	USA	N	2013/08/30	Influenza A virus (A/glaucous-winged gull/Southcentral Alaska/13MB02569/2013(H16N3))						c
CY213751	1734	Avian	4 (HA)	H16N3	USA	N	2013/08/30	Influenza A virus (A/glaucous-winged gull/Southcentral Alaska/13MB02582/2013(H16N3))						c
CY213759	1731	Avian	4 (HA)	H16N3	USA	N	2013/08/30	Influenza A virus (A/glaucous-winged gull/Southcentral Alaska/13MB02593/2013(H16N3))						c
CY213767	1733	Avian	4 (HA)	H16N3	USA	N	2013/08/30	Influenza A virus (A/glaucous-winged gull/Southcentral Alaska/13MB02599/2013(H16N3))						c
CY206862	1731	Avian	4 (HA)	H16N3	USA	N	2014/08/12	Influenza A virus (A/glaucous-winged gull/Southcentral Alaska/14MB00623/2014(H16N3))						c
CY206870	1730	Avian	4 (HA)	H16N3	USA	N	2014/08/19	Influenza A virus (A/glaucous-winged gull/Southcentral Alaska/14MB01306/2014(H16N3))						c
CY206878	1731	Avian	4 (HA)	H16N3	USA	N	2014/08/19	Influenza A virus (A/glaucous-winged gull/Southcentral Alaska/14MB01318/2014(H16N3))						c
CY206677	1729	Avian	4 (HA)	H16N3	USA	N	2014/08/19	Influenza A virus (A/glaucous-winged gull/Southcentral Alaska/14MB01336/2014(H16N3))						c
CY206886	1730	Avian	4 (HA)	H16N3	USA	N	2014/08/19	Influenza A virus (A/glaucous-winged gull/Southcentral Alaska/14MB01383/2014(H16N3))						c
CY206894	1730	Avian	4 (HA)	H16N3	USA	N	2014/08/19	Influenza A virus (A/glaucous-winged gull/Southcentral Alaska/14MB01392/2014(H16N3))						c
CY206902	1730	Avian	4 (HA)	H16N3	USA	N	2014/08/20	Influenza A virus (A/glaucous-winged gull/Southcentral Alaska/14MB01417/2014(H16N3))						c
CY206910	1731	Avian	4 (HA)	H16N3	USA	N	2014/08/20	Influenza A virus (A/glaucous-winged gull/Southcentral Alaska/14MB01418/2014(H16N3))						c
CY206918	1730	Avian	4 (HA)	H16N3	USA	N	2014/08/20	Influenza A virus (A/glaucous-winged gull/Southcentral Alaska/14MB01422/2014(H16N3))						c
CY206926	1730	Avian	4 (HA)	H16N3	USA	N	2014/08/20	Influenza A virus (A/glaucous-winged gull/Southcentral Alaska/14MB01438/2014(H16N3))						c
CY239304	1731	Avian	4 (HA)	H16N3	USA	N	2014/08/20	Influenza A virus (A/glaucous-winged gull/Southcentral Alaska/14MB01444/2014(H16N3))						c
CY206934	1731	Avian	4 (HA)	H16N3	USA	N	2014/08/25	Influenza A virus (A/glaucous-winged gull/Southcentral Alaska/14MB01615/2014(H16N3))						c
CY206942	1730	Avian	4 (HA)	H16N3	USA	N	2014/08/29	Influenza A virus (A/glaucous-winged gull/Southcentral Alaska/14MB01705/2014(H16N3))						c
CY206950	1731	Avian	4 (HA)	H16N3	USA	N	2014/08/29	Influenza A virus (A/glaucous-winged gull/Southcentral Alaska/14MB01770/2014(H16N3))						c
CY206958	1730	Avian	4 (HA)	H16N3	USA	N	2014/08/30	Influenza A virus (A/glaucous-winged gull/Southcentral Alaska/14MB01819/2014(H16N3))						c
CY206966	1731	Avian	4 (HA)	H16N3	USA	N	2014/08/30	Influenza A virus (A/glaucous-winged gull/Southcentral Alaska/14MB01884/2014(H16N3))						c
CY206974	1730	Avian	4 (HA)	H16N3	USA	N	2014/08/30	Influenza A virus (A/glaucous-winged gull/Southcentral Alaska/14MB01886/2014(H16N3))						c
CY206982	1731	Avian	4 (HA)	H16N3	USA	N	2014/08/30	Influenza A virus (A/glaucous-winged gull/Southcentral Alaska/14MB01893/2014(H16N3))						c
CY206990	1730	Avian	4 (HA)	H16N3	USA	N	2014/09/01	Influenza A virus (A/glaucous-winged gull/Southcentral Alaska/14MB01926/2014(H16N3))						c
CY206998	1731	Avian	4 (HA)	H16N3	USA	N	2014/09/01	Influenza A virus (A/glaucous-winged gull/Southcentral Alaska/14MB01959/2014(H16N3))						c
CY207006	1733	Avian	4 (HA)	H16N3	USA	N	2014/09/03	Influenza A virus (A/glaucous-winged gull/Southcentral Alaska/14MB02018/2014(H16N3))						c
CY207014	1731	Avian	4 (HA)	H16N3	USA	N	2014/09/03	Influenza A virus (A/glaucous-winged gull/Southcentral Alaska/14MB02081/2014(H16N3))						c
CY239312	1731	Avian	4 (HA)	H16N3	USA	N	2014/09/03	Influenza A virus (A/glaucous-winged gull/Southcentral Alaska/14MB02094/2014(H16N3))						c
CY213655	1734	Avian	4 (HA)	H16N3	USA	N	2015/08/25	Influenza A virus (A/glaucous-winged gull/Southcentral Alaska/15MB01680/2015(H16N3))						c
CY213551	1734	Avian	4 (HA)	H16N3	USA	N	2015/09/01	Influenza A virus (A/glaucous-winged gull/Southcentral Alaska/15MB01735/2015(H16N3))						c
CY213671	1734	Avian	4 (HA)	H16N3	USA	N	2015/09/01	Influenza A virus (A/glaucous-winged gull/Southcentral Alaska/15MB01747/2015(H16N3))						c
CY213679	1731	Avian	4 (HA)	H16N3	USA	N	2015/09/01	Influenza A virus (A/glaucous-winged gull/Southcentral Alaska/15MB01758/2015(H16N3))						c
CY239376	1734	Avian	4 (HA)	H16N3	USA	N	2016/05/04	Influenza A virus (A/glaucous-winged gull/Southcentral Alaska/16MB00031/2016(H16N3))						c
CY239269	1730	Avian	4 (HA)	H16N3	USA	N	2016/05/04	Influenza A virus (A/glaucous-winged gull/Southcentral Alaska/16MB00033/2016(H16N3))						c
CY239320	1731	Avian	4 (HA)	H16N3	USA	N	2016/08/16	Influenza A virus (A/glaucous-winged gull/Southcentral Alaska/16MB02936/2016(H16N3))						c
CY239328	1734	Avian	4 (HA)	H16N3	USA	N	2016/08/16	Influenza A virus (A/glaucous-winged gull/Southcentral Alaska/16MB02941/2016(H16N3))						c
CY239336	1731	Avian	4 (HA)	H16N3	USA	N	2016/08/16	Influenza A virus (A/glaucous-winged gull/Southcentral Alaska/16MB02942/2016(H16N3))						c
CY239344	1731	Avian	4 (HA)	H16N3	USA	N	2016/08/16	Influenza A virus (A/glaucous-winged gull/Southcentral Alaska/16MB02960/2016(H16N3))						c
CY239352	1734	Avian	4 (HA)	H16N3	USA	N	2016/08/19	Influenza A virus (A/glaucous-winged gull/Southcentral Alaska/16MB03027/2016(H16N3))						c
CY239360	1733	Avian	4 (HA)	H16N3	USA	N	2016/08/19	Influenza A virus (A/glaucous-winged gull/Southcentral Alaska/16MB03039/2016(H16N3))						c
CY239368	1733	Avian	4 (HA)	H16N3	USA	N	2016/08/19	Influenza A virus (A/glaucous-winged gull/Southcentral Alaska/16MB03046/2016(H16N3))						c
CY239384	1731	Avian	4 (HA)	H16N3	USA	N	2016/08/19	Influenza A virus (A/glaucous-winged gull/Southcentral Alaska/16MB03089/2016(H16N3))						c
CY239392	1731	Avian	4 (HA)	H16N3	USA	N	2016/08/27	Influenza A virus (A/glaucous-winged gull/Southcentral Alaska/16MB03160/2016(H16N3))						c
CY213504	1730	Avian	4 (HA)	mixed,H16	USA	N	2016/05/06	Influenza A virus (A/sandpiper/Southcentral Alaska/16MB01145/2016(mixed))						c
